# Supplementary material for: Elucidation of the Effects of Heat Treatment on Polyphenolic Compounds in Highland Barley and Their Potential Mechanisms of Action in Improving Hypertension Using Targeted Metabolomics, Network Pharmacology, and Molecular Docking
Source: Foods. 2026 Jun 10;15(12):2095. doi: 10.3390/foods15122095 (PMC13297854; doi:10.3390/foods15122095)
Supplement: Supplementary file 1 [file foods-15-02095-s001.zip]

Archive with 3 entries (3 files):
- Supplementary    Detailed information of metabolite standards.xlsx
- Supplementary Figure.pdf
- Supplementary Table.pdf
