# Supplementary material for: Elucidation of the Effects of Heat Treatment on Polyphenolic Compounds in Highland Barley and Their Potential Mechanisms of Action in Improving Hypertension Using Targeted Metabolomics, Network Pharmacology, and Molecular Docking
Source: Foods. 2026 Jun 10;15(12):2095. doi: 10.3390/foods15122095 (PMC13297854; doi:10.3390/foods15122095)
Supplement: Supplementary file 1 [file foods-15-02095-s001.zip › Supplementary Detailed information of metabolite standards.xlsx]

## Sheet: Sheet1
Metabolite	CAS	RT (min)	Curve Equation	R^2	limits of detection (ng/ml)	limits of quantification (ng/ml)	linear ranges	Compound Name
Epimedoside A	39012-04-9	7.93	Y = 9.118e4X	R^2: 0.9965	0.2	1	5-500 nmol/L	SS0002
Irisolidone	2345-17-7	10.8	Y = 4.128e5X	R^2: 0.9972	0.2	1	5-500 nmol/L	SS0003
Theaflavin 3,3'-digallate	30462-35-2	8.06	Y = 6.885e3X	R^2: 0.9962	0.2	1	5-500 nmol/L	SS0004
Scutellarin	27740-01-8	6.31	Y = 9.39e4X	R^2: 0.9989	0.2	1	5-500 nmol/L	SS0005
Prunin	529-55-5	6.24	Y = 3.418e4X	R^2: 0.9980	0.2	1	5-500 nmol/L	SS0006
Theaflavine-3,3'-digallate	33377-72-9	8.06	Y = 7.256e3X	R^2: 0.9959	0.2	1	5-500 nmol/L	SS0007
Ginkgetin	481-46-9	12.5	Y = 2.709e5X	R^2: 0.9975	0.2	1	5-500 nmol/L	SS0008
Silymarin	65666-07-1	8.28	Y = 2.539e4X	R^2: 0.9973	0.2	1	5-500 nmol/L	SS0009
Hyperoside	482-36-0	6.53	Y = 1.016e5X	R^2: 0.9988	0.2	1	5-500 nmol/L	SS0010
Daidzin	552-66-9	5.04	Y = 1.537e5X	R^2: 0.9949	0.2	1	5-500 nmol/L	SS0011
(-)-Epicatechin gallate	1257-08-5	4.93	Y = 2.285e4X	R^2: 0.9972	0.2	1	5-500 nmol/L	SS0012
Glycitin	40246-10-4	7.62	Y = 1.232e4X	R^2: 0.9903	0.2	1	5-500 nmol/L	SS0013
Amentoflavone	1617-53-4	10.57	Y = 9.347e4X	R^2: 0.9973	0.2	1	5-500 nmol/L	SS0014
Cynaroside	5373-11-5	6.27	Y = 1.152e5X	R^2: 0.9990	0.2	1	5-500 nmol/L	SS0015
Xanthone	90-47-1	10.64	Y = 2.786e5X	R^2: 0.9994	0.2	1	5-500 nmol/L	SS0016
Baicalein	491-67-8	9.55	Y = 5.264e4X	R^2: 0.9956	0.2	1	5-500 nmol/L	SS0017
Naringenin	480-41-1	8.29	Y = 1.692e5X	R^2: 0.9995	0.2	1	5-500 nmol/L	SS0018
Baicalin	21967-41-9	7.57	Y = 4.216e4X	R^2: 0.9972	0.2	1	5-500 nmol/L	SS0019
Chrysin	480-40-0	10.81	Y = 2.899e5X	R^2: 0.9957	0.2	1	5-500 nmol/L	SS0020
Tricin	520-32-1	8.37	Y = 9.935e4X	R^2: 0.9976	0.2	1	5-500 nmol/L	SS0021
Scutellarein	529-53-3	7.96	Y = 1.301e5X	R^2: 0.9962	0.2	1	5-500 nmol/L	SS0022
Genkwanin	437-64-9	11.18	Y = 1.61e5X	R^2: 0.9984	0.2	1	5-500 nmol/L	SS0023
Oroxylin A	480-11-5	10.9	Y = 1.071e5X	R^2: 0.9982	0.2	1	5-500 nmol/L	SS0024
Eriodictyol	552-58-9	7.39	Y = 6.31e4X	R^2: 0.9967	0.2	1	5-500 nmol/L	SS0025
Apigenin 7-glucoside	578-74-5	6.94	Y = 1.355e5X	R^2: 0.9978	0.2	1	5-500 nmol/L	SS0026
(2S)-Isoxanthohumol	70872-29-6	10.43	Y = 3.604e5X	R^2: 0.9979	0.2	1	5-500 nmol/L	SS0027
5,7-Dihydroxychromone	31721-94-5	6.24	Y = 5.82e4X	R^2: 0.9996	0.2	1	5-500 nmol/L	SS0028
Isosinensetin	17290-70-9	9.91	Y = 8.315e5X	R^2: 0.9988	0.2	1	5-500 nmol/L	SS0029
MOSLOFLAVONE	740-33-0	11.3	Y = 3.31e5X	R^2: 0.9957	0.2	1	5-500 nmol/L	SS0030
Theaflavin	4670-05-7	8.12	Y = 7.869e3X	R^2: 0.9957	0.2	1	5-500 nmol/L	SS0031
Norwogonin	4443-09-8	9.16	Y = 1.304e5X	R^2: 0.9962	0.2	1	5-500 nmol/L	SS0032
3-Methoxyflavone	7245-02-5	11.31	Y = 8.761e5X	R^2: 0.9981	0.2	1	5-500 nmol/L	SS0033
7-Hydroxyisoflavone	13057-72-2	9.64	Y = 5.123e5X	R^2: 0.9979	0.2	1	5-500 nmol/L	SS0034
Baicalin methyl ester	82475-03-4	8.71	Y = 1.253e5X	R^2: 0.9988	0.2	1	5-500 nmol/L	SS0035
Dihydromyricetin	27200-12-0	4.36	Y = 1.766e4X	R^2: 0.9964	0.2	1	5-500 nmol/L	SS0036
Theaflavin-3-gallate	30462-34-1	7.99	Y = 5.525e3X	R^2: 0.9943	0.2	1	5-500 nmol/L	SS0038
Methyl-Hesperidin	11013-97-1	7.05	Y = 2.37e4X	R^2: 0.9956	0.2	1	5-500 nmol/L	SS0039
Flavanone	487-26-3	11.07	Y = 7.037e4X	R^2: 0.9978	0.2	1	5-500 nmol/L	SS0040
Myricetin	529-44-2	7.15	Y = 1.442e4X	R^2: 0.9940	0.2	1	5-500 nmol/L	SS0041
Daidzein	486-66-8	7.87	Y = 1.479e5X	R^2: 0.9978	0.2	1	5-500 nmol/L	SS0042
Myricitrin	17912-87-7	6.24	Y = 6.953e3X	R^2: 0.9964	0.2	1	5-500 nmol/L	SS0043
Biochanin A	491-80-5	10.73	Y = 2.874e5X	R^2: 0.9976	0.2	1	5-500 nmol/L	SS0044
Flavonol	577-85-5	11.51	Y = 9.258e4X	R^2: 0.9939	0.2	1	5-500 nmol/L	SS0045
Flavone	525-82-6	10.88	Y = 7.178e5X	R^2: 0.9968	0.2	1	5-500 nmol/L	SS0046
6-Hydroxyflavone	6665-83-4	10.14	Y = 3.766e5X	R^2: 0.9986	0.2	1	5-500 nmol/L	SS0047
4-Hydroxychalcone	20426-12-4	9.88	Y = 2.298e5X	R^2: 0.9990	0.2	1	5-500 nmol/L	SS0048
Hesperetin	520-33-2	8.59	Y = 1.608e5X	R^2: 0.9989	0.2	1	5-500 nmol/L	SS0049
Troxerutin	7085-55-4	6.79	Y = 4.717e4X	R^2: 0.9962	0.2	1	5-500 nmol/L	SS0050
Diosmin	520-27-4	6.99	Y = 9.564e4X	R^2: 0.9969	0.2	1	5-500 nmol/L	SS0052
Pinocembrin	480-39-7	10.26	Y = 1.661e5X	R^2: 0.9990	0.2	1	5-500 nmol/L	SS0053
Fisetin	528-48-3	7.74	Y = 9.722e4X	R^2: 0.9969	0.2	1	5-500 nmol/L	SS0054
Neohesperidin	13241-33-3	6.63	Y = 2.155e4X	R^2: 0.9981	0.2	1	5-500 nmol/L	SS0056
Puerarin	3681-99-0	4.43	Y = 2.832e5X	R^2: 0.9982	0.2	1	5-500 nmol/L	SS0057
Rutin	153-18-4	6.48	Y = 7.903e4X	R^2: 0.9988	0.2	1	5-500 nmol/L	SS0058
Quercetin	117-39-5	8.24	Y = 4.834e4X	R^2: 0.9929	0.2	1	5-500 nmol/L	SS0059
17α-Hydroxyprogesterone	68-96-2	11.21	Y = 3.984e5X	R^2: 0.9991	0.2	1	5-500 nmol/L	SS0060
Khellin	82-02-0	8.53	Y = 8.044e5X	R^2: 0.9990	0.2	1	5-500 nmol/L	SS0061
Diosmetin	520-34-3	9.51	Y = 4.918e5X	R^2: 0.9980	0.2	1	5-500 nmol/L	SS0062
Genistein	446-72-0	8.71	Y = 1.875e5X	R^2: 0.9968	0.2	1	5-500 nmol/L	SS0063
Silibinin	22888-70-6	8.28	Y = 2.486e4X	R^2: 0.9970	0.2	1	5-500 nmol/L	SS0064
Bavachinin	19879-30-2	12.57	Y = 3.576e5X	R^2: 0.9994	0.2	1	5-500 nmol/L	SS0065
Wogonin	632-85-9	10.57	Y = 1.766e5X	R^2: 0.9985	0.2	1	5-500 nmol/L	SS0066
Astilbin	29838-67-3	6.17	Y = 1.182e4X	R^2: 0.9947	0.2	1	5-500 nmol/L	SS0067
Isorhamnetin	480-19-3	9.37	Y = 9.612e4X	R^2: 0.9953	0.2	1	5-500 nmol/L	SS0068
Icariin	489-32-7	9.29	Y = 1.393e5X	R^2: 0.9969	0.2	1	5-500 nmol/L	SS0069
(-)-Epicatechin	490-46-0	4.38	Y = 2.447e5X	R^2: 0.9971	0.2	1	5-500 nmol/L	SS0070
Genistin	529-59-9	5.86	Y = 1.182e5X	R^2: 0.9970	0.2	1	5-500 nmol/L	SS0071
Nobiletin	478-01-3	11.03	Y = 9.039e5X	R^2: 0.9994	0.2	1	5-500 nmol/L	SS0072
7,8-Dihydroxyflavone	38183-03-8	8.37	Y = 4.32e5X	R^2: 0.9959	0.2	1	5-500 nmol/L	SS0073
Rhoifolin	17306-46-6	6.93	Y = 1.008e5X	R^2: 0.9984	0.2	1	5-500 nmol/L	SS0074
Pectolinarin	28978-02-1	8.43	Y = 1.254e5X	R^2: 0.9994	0.2	1	5-500 nmol/L	SS0075
Quercitrin	522-12-3	7.22	Y = 7.902e4X	R^2: 0.9972	0.2	1	5-500 nmol/L	SS0076
Tangeretin	481-53-8	11.71	Y = 1.173e6X	R^2: 0.9978	0.2	1	5-500 nmol/L	SS0077
Medroxyprogesterone Acetate	71-58-9	12.18	Y = 4.694e5X	R^2: 0.9985	0.2	1	5-500 nmol/L	SS0078
Sophoricoside	152-95-4	6.7	Y = 7.232e4X	R^2: 0.9950	0.2	1	5-500 nmol/L	SS0079
4',7-Dimethoxyisoflavone	1157-39-7	11.05	Y = 1.511e6X	R^2: 0.9992	0.2	1	5-500 nmol/L	SS0080
Liquiritigenin	578-86-9	7.43	Y = 1.823e5X	R^2: 0.9945	0.2	1	5-500 nmol/L	SS0081
Wogonoside	51059-44-0	8.53	Y = 7.548e4X	R^2: 0.9976	0.2	1	5-500 nmol/L	SS0082
5-methoxyflavone	42079-78-7	10.65	Y = 9.121e5X	R^2: 0.9985	0.2	1	5-500 nmol/L	SS0083
Cimifugin	37921-38-3	6.62	Y = 7.373e5X	R^2: 0.9968	0.2	1	5-500 nmol/L	SS0084
Glabridin	59870-68-7	11.77	Y = 2.452e5X	R^2: 0.9983	0.2	1	5-500 nmol/L	SS0085
Tectoridin	611-40-5	6.06	Y = 8.215e4X	R^2: 0.9968	0.2	1	5-500 nmol/L	SS0086
Epmedin C	110642-44-9	9.27	Y = 5.668e4X	R^2: 0.9936	0.2	1	5-500 nmol/L	SS0087
Baohuoside I	113558-15-9	12.2	Y = 9.436e4X	R^2: 0.9957	0.2	1	5-500 nmol/L	SS0088
Icaritin	118525-40-9	13.78	Y = 5.088e4X	R^2: 0.9922	0.2	1	5-500 nmol/L	SS0089
Lysionotin	152743-19-6	10.93	Y = 5.046e5X	R^2: 0.9983	0.2	1	5-500 nmol/L	SS0090
Calycosin-7-O-β-D-glucoside	20633-67-4	5.51	Y = 1.769e5X	R^2: 0.9976	0.2	1	5-500 nmol/L	SS0091
Kaempferitrin	482-38-2	7.03	Y = 5.94e4X	R^2: 0.9968	0.2	1	5-500 nmol/L	SS0092
trans-Chalcone	614-47-1	11.54	Y = 2.78e5X	R^2: 0.9991	0.2	1	5-500 nmol/L	SS0094
Galangin	548-83-4	10.99	Y = 8.881e4X	R^2: 0.9924	0.2	1	5-500 nmol/L	SS0095
Quercetin Dihydrate	6151-25-3	8.24	Y = 6.645e4X	R^2: 0.9965	0.2	1	5-500 nmol/L	SS0096
Vitexin-2"-O-rhamnoside	64820-99-1	5.81	Y = 1.054e5X	R^2: 0.9983	0.2	1	5-500 nmol/L	SS0097
Bavachin	19879-32-4	11.1	Y = 2.942e5X	R^2: 0.9973	0.2	1	5-500 nmol/L	SS0098
(-)-Gallocatechin gallate	4233-96-9	4.41	Y = 1.32e4X	R^2: 0.9922	0.2	1	5-500 nmol/L	SS0099
Typhaneoside	104472-68-6	6	Y = 3.651e4X	R^2: 0.9976	0.2	1	5-500 nmol/L	SS0100
Ligustroflavone	260413-62-5	6.62	Y = 8.268e4X	R^2: 0.9975	0.2	1	5-500 nmol/L	SS0101
Vaccarin	53452-16-7	4.98	Y = 7.42e4X	R^2: 0.9985	0.2	1	5-500 nmol/L	SS0102
Epimedin A	110623-72-8	9.01	Y = 5.504e4X	R^2: 0.9977	0.2	1	5-500 nmol/L	SS0103
3'-Hydroxypuerarin	117060-54-5	3.8	Y = 2.092e5X	R^2: 0.9962	0.2	1	5-500 nmol/L	SS0104
Oroxin B	114482-86-9	6.68	Y = 9.495e4X	R^2: 0.9955	0.2	1	5-500 nmol/L	SS0105
Icariside I	56725-99-6	11.18	Y = 1.174e5X	R^2: 0.9947	0.2	1	5-500 nmol/L	SS0106
Alpinetin	36052-37-6	9.18	Y = 3.098e5X	R^2: 0.9981	0.2	1	5-500 nmol/L	SS0107
Tectorigenin	548-77-6	8.74	Y = 2.034e5X	R^2: 0.9982	0.2	1	5-500 nmol/L	SS0108
Schaftoside	51938-32-0	5.37	Y = 1.143e5X	R^2: 0.9982	0.2	1	5-500 nmol/L	SS0109
Isorhamnetin-3-O-neohespeidoside	55033-90-4	6.16	Y = 3.356e4X	R^2: 0.9950	0.2	1	5-500 nmol/L	SS0110
4”-O-Glucosylvitexin	76135-82-5	5.76	Y = 1.47e5X	R^2: 0.9990	0.2	1	5-500 nmol/L	SS0111
Kuromanin chloride	7084-24-4	4.02	Y = 1.479e5X	R^2: 0.9948	0.2	1	5-500 nmol/L	SS0112
Jaceosidin	18085-97-7	9.54	Y = 2.034e5X	R^2: 0.9992	0.2	1	5-500 nmol/L	SS0113
Isobavachin	31524-62-6	10.57	Y = 2.585e5X	R^2: 0.9978	0.2	1	5-500 nmol/L	SS0114
(-)-Gallocatechin	3371-27-5	2.95	Y = 6.37e4X	R^2: 0.9947	0.2	1	5-500 nmol/L	SS0115
Irigenin	548-76-5	8.96	Y = 2.161e5X	R^2: 0.9980	0.2	1	5-500 nmol/L	SS0116
Epimedin B	110623-73-9	9.05	Y = 6.52e4X	R^2: 0.9974	0.2	1	5-500 nmol/L	SS0117
Dracorhodin perchlorate	125536-25-6	9.2	Y = 1.375e5X	R^2: 0.9952	0.2	1	5-500 nmol/L	SS0118
Eriocitrin	13463-28-0	5.36	Y = 2.096e4X	R^2: 0.9967	0.2	1	5-500 nmol/L	SS0119
Narirutin	14259-46-2	6.1	Y = 2.551e4X	R^2: 0.9965	0.2	1	5-500 nmol/L	SS0120
Didymin	14259-47-3	7.84	Y = 4.265e4X	R^2: 0.9962	0.2	1	5-500 nmol/L	SS0121
Poncirin	14941-08-3	7.95	Y = 2.133e4X	R^2: 0.9935	0.2	1	5-500 nmol/L	SS0122
Nicotiflorin	17650-84-9	7.21	Y = 4.904e4X	R^2: 0.9985	0.2	1	5-500 nmol/L	SS0123
HOMOPLANTAGININ	17680-84-1	7.19	Y = 3.694e5X	R^2: 0.9980	0.2	1	5-500 nmol/L	SS0124
Maackiain	19908-48-6	9.59	Y = 4.413e4X	R^2: 0.9984	0.2	1	5-500 nmol/L	SS0125
Diosmetin-7-O-β-D-glucopyranoside	20126-59-4	7.19	Y = 3.695e5X	R^2: 0.9982	0.2	1	5-500 nmol/L	SS0126
Hydroxygenkwanin	20243-59-8	10.38	Y = 1.221e5X	R^2: 0.9979	0.2	1	5-500 nmol/L	SS0127
Tiliroside	20316-62-5	8.5	Y = 6.066e4X	R^2: 0.9967	0.2	1	5-500 nmol/L	SS0128
Apiin	26544-34-3	6.74	Y = 1.112e5X	R^2: 0.9963	0.2	1	5-500 nmol/L	SS0129
Orientin	28608-75-5	5.37	Y = 1.444e5X	R^2: 0.9978	0.2	1	5-500 nmol/L	SS0130
Apigenin-7-glucuronide	29741-09-1	6.99	Y = 6.291e4X	R^2: 0.9956	0.2	1	5-500 nmol/L	SS0131
Robinin	301-19-9	6.24	Y = 5.085e4X	R^2: 0.9980	0.2	1	5-500 nmol/L	SS0132
Silychristin	33889-69-9	6.66	Y = 8.129e3X	R^2: 0.9954	0.2	1	5-500 nmol/L	SS0133
Kurarinone	34981-26-5	11.48	Y = 3.516e5X	R^2: 0.9981	0.2	1	5-500 nmol/L	SS0134
Vitexin	3681-93-4	5.81	Y = 2.499e5X	R^2: 0.9969	0.2	1	5-500 nmol/L	SS0135
β-Anhydroicaritin	38226-86-7	12.19	Y = 1.562e5X	R^2: 0.9985	0.2	1	5-500 nmol/L	SS0136
Neodiosmin	38665-01-9	7.12	Y = 1.111e5X	R^2: 0.9991	0.2	1	5-500 nmol/L	SS0137
Glycitein	40957-83-3	8.11	Y = 3.897e5X	R^2: 0.9972	0.2	1	5-500 nmol/L	SS0138
Neobavaisoflavone	41060-15-5	11.35	Y = 5.966e5X	R^2: 0.9982	0.2	1	5-500 nmol/L	SS0139
Irisflorentin	41743-73-1	10.01	Y = 4.928e5X	R^2: 0.9984	0.2	1	5-500 nmol/L	SS0140
Isoorientin	4261-42-1	5.49	Y = 1.334e5X	R^2: 0.9953	0.2	1	5-500 nmol/L	SS0141
Casticin	479-91-4	10.3	Y = 2.657e5X	R^2: 0.9967	0.2	1	5-500 nmol/L	SS0142
Astragalin	480-10-4	7.22	Y = 7.819e4X	R^2: 0.9985	0.2	1	5-500 nmol/L	SS0143
Linarin	480-36-4	8.27	Y = 1.111e5X	R^2: 0.9990	0.2	1	5-500 nmol/L	SS0144
Isosakuranetin	480-43-3	10.24	Y = 1.681e5X	R^2: 0.9995	0.2	1	5-500 nmol/L	SS0145
Isoquercetin	482-35-9	6.53	Y = 1.012e5X	R^2: 0.9986	0.2	1	5-500 nmol/L	SS0146
Ononin	486-62-4	7.15	Y = 2.691e5X	R^2: 0.9945	0.2	1	5-500 nmol/L	SS0147
Isorhamnetin-3-O-glucoside	5041-82-7	7.28	Y = 5.202e4X	R^2: 0.9982	0.2	1	5-500 nmol/L	SS0148
Pectolinarigenin	520-12-7	11.11	Y = 3.15e5X	R^2: 0.9936	0.2	1	5-500 nmol/L	SS0149
Tectochrysin	520-28-5	12.44	Y = 2.511e5X	R^2: 0.9986	0.2	1	5-500 nmol/L	SS0150
Sciadopitysin	521-34-6	13.83	Y = 1.025e5X	R^2: 0.9945	0.2	1	5-500 nmol/L	SS0151
Prunetin	552-59-0	10.48	Y = 2.265e5X	R^2: 0.9986	0.2	1	5-500 nmol/L	SS0153
Nepitrin	569-90-4	6.57	Y = 4.095e4X	R^2: 0.9955	0.2	1	5-500 nmol/L	SS0154
Engeletin	572-31-6	6.95	Y = 2.079e4X	R^2: 0.9942	0.2	1	5-500 nmol/L	SS0155
Chrysosplenetin	603-56-5	10.36	Y = 5.008e5X	R^2: 0.9956	0.2	1	5-500 nmol/L	SS0156
Narcissin	604-80-8	7.27	Y = 1.123e5X	R^2: 0.9967	0.2	1	5-500 nmol/L	SS0157
Morusin	62596-29-6	13.58	Y = 3.633e5X	R^2: 0.9946	0.2	1	5-500 nmol/L	SS0158
(±)-Naringenin	67604-48-2	8.29	Y = 1.692e5X	R^2: 0.9995	0.2	1	5-500 nmol/L	SS0159
Trifolirhizin	6807-83-6	7.62	Y = 1.249e4X	R^2: 0.9950	0.2	1	5-500 nmol/L	SS0160
Spinosin	72063-39-9	6.06	Y = 8.301e4X	R^2: 0.9990	0.2	1	5-500 nmol/L	SS0161
Methylophiopogonanone B	74805-91-7	12.65	Y = 3.334e5X	R^2: 0.9993	0.2	1	5-500 nmol/L	SS0162
Methylophiopogonanone A	74805-92-8	12.57	Y = 2.301e5X	R^2: 0.9991	0.2	1	5-500 nmol/L	SS0163
Plantagoside	78708-33-5	5.33	Y = 4.241e3X	R^2: 0.9978	0.2	1	5-500 nmol/L	SS0164
Sanggenon C	80651-76-9	12.25	Y = 4.741e4X	R^2: 0.9976	0.2	1	5-500 nmol/L	SS0165
5-Methyl-7-methoxyisoflavone	82517-12-2	12.22	Y = 6.854e5X	R^2: 0.9985	0.2	1	5-500 nmol/L	SS0166
Puerarin 6''-O-Xyloside	114240-18-5	4.44	Y = 9.043e4X	R^2: 0.9968	0.2	1	5-500 nmol/L	SS0167
Epimedin A1	140147-77-9	8.88	Y = 6.869e4X	R^2: 0.9954	0.2	1	5-500 nmol/L	SS0168
Apigenin-7-O-(2G-rhamnosyl)gentiobioside	174284-20-9	5.86	Y = 6.41e4X	R^2: 0.9971	0.2	1	5-500 nmol/L	SS0169
Baimaside	18609-17-1	5.28	Y = 2.435e4X	R^2: 0.9986	0.2	1	5-500 nmol/L	SS0170
Guaijaverin	22255-13-6	6.82	Y = 3.826e4X	R^2: 0.9969	0.2	1	5-500 nmol/L	SS0171
Farrerol	24211-30-1	10.09	Y = 1.512e5X	R^2: 0.9987	0.2	1	5-500 nmol/L	SS0172
Leucoside	27661-51-4	6.36	Y = 3.851e4X	R^2: 0.9984	0.2	1	5-500 nmol/L	SS0173
Isoschaftoside	52012-29-0	5.92	Y = 1.011e5X	R^2: 0.9969	0.2	1	5-500 nmol/L	SS0174
2"-O-Galloylhyperin	53209-27-1	6.41	Y = 1.188e4X	R^2: 0.9955	0.2	1	5-500 nmol/L	SS0175
Avicularin	572-30-5	7.03	Y = 2.771e4X	R^2: 0.9969	0.2	1	5-500 nmol/L	SS0176
Corylifol A	775351-88-7	13.56	Y = 3.607e5X	R^2: 0.9937	0.2	1	5-500 nmol/L	SS0177
6‴-Feruloylspinosin	77690-92-7	6.86	Y = 6.506e4X	R^2: 0.9967	0.2	1	5-500 nmol/L	SS0178
Sec-O-Glucosylhamaudol	80681-44-3	8.81	Y = 1.68e5X	R^2: 0.9974	0.2	1	5-500 nmol/L	SS0179
Sophoraflavanone G	97938-30-2	11.97	Y = 2.208e5X	R^2: 0.9979	0.2	1	5-500 nmol/L	SS0180
Camelliaside B	131573-90-5	6.14	Y = 4.023e4X	R^2: 0.9963	0.2	1	5-500 nmol/L	SS0181
Camelliaside A	135095-52-2	5.6	Y = 2.882e4X	R^2: 0.9971	0.2	1	5-500 nmol/L	SS0182
Salvigenin	19103-54-9	11.54	Y = 3.124e5X	R^2: 0.9958	0.2	1	5-500 nmol/L	SS0183
Calycosin	20575-57-9	8.18	Y = 4.275e5X	R^2: 0.9986	0.2	1	5-500 nmol/L	SS0184
Luteolin 7-O-glucuronide	29741-10-4	6.31	Y = 9.39e4X	R^2: 0.9989	0.2	1	5-500 nmol/L	SS0185
Silydianin	29782-68-1	7.1	Y = 3.569e4X	R^2: 0.9952	0.2	1	5-500 nmol/L	SS0186
Vicenin 2	23666-13-9	4.68	Y = 2.531e4X	R^2: 0.9956	0.2	1	5-500 nmol/L	SS0187
Bilobetin	521-32-4	11.18	Y = 1.179e5X	R^2: 0.9954	0.2	1	5-500 nmol/L	SS0188
Quercetin-3-O-β-D-glucose-7-O-β-D-gentiobiosiden	60778-02-1	3.67	Y = 1.635e4X	R^2: 0.9978	0.2	1	5-500 nmol/L	SS0189
(-)-Catechin gallate	130405-40-2	5.25	Y = 2.401e4X	R^2: 0.9972	0.2	1	5-500 nmol/L	SS0190
Procyanidin B2	29106-49-8	3.16	Y = 8.316e4X	R^2: 0.9958	0.2	1	5-500 nmol/L	SS0191
Oroxylin A-7-O-glucuronide	36948-76-2	8.4	Y = 7.182e4X	R^2: 0.9979	0.2	1	5-500 nmol/L	SS0192
Artemitin	479-90-3	11.7	Y = 2.656e5X	R^2: 0.9972	0.2	1	5-500 nmol/L	SS0193
Eupatorin	855-96-9	10.12	Y = 1.759e5X	R^2: 0.9978	0.2	1	5-500 nmol/L	SS0194
(+)-Gallocatechin	970-73-0	2.95	Y = 6.338e4X	R^2: 0.9943	0.2	1	5-500 nmol/L	SS0195
5,6,7-TRIMETHOXYFLAVONE	973-67-1	10.63	Y = 1.011e6X	R^2: 0.9986	0.2	1	5-500 nmol/L	SS0196
Kaempferol-7-O-β-D-glucopyranoside	16290-07-6	6.69	Y = 8.793e4X	R^2: 0.9977	0.2	1	5-500 nmol/L	SS0197
Iridin	491-74-7	6.55	Y = 9.973e4X	R^2: 0.9984	0.2	1	5-500 nmol/L	SS0198
Methylophiopogonone A	74805-90-6	12.37	Y = 2.766e5X	R^2: 0.9984	0.2	1	5-500 nmol/L	SS0199
Brazilin	474-07-7	4.04	Y = 5.804e3X	R^2: 0.9941	0.2	1	5-500 nmol/L	SS0200
ISOGINKGETIN	548-19-6	12.5	Y = 2.706e5X	R^2: 0.9979	0.2	1	5-500 nmol/L	SS0201
alpha-Naphthoflavone	604-59-1	12.98	Y = 6.46e5X	R^2: 0.9966	0.2	1	5-500 nmol/L	SS0202
Complanatuside	116183-66-5	7.27	Y = 1.102e5X	R^2: 0.9973	0.2	1	5-500 nmol/L	SS0203
Mirificin	103654-50-8	4.62	Y = 1.509e5X	R^2: 0.9968	0.2	1	5-500 nmol/L	SS0204
Oroxin A	57396-78-8	7.52	Y = 9.571e4X	R^2: 0.9993	0.2	1	5-500 nmol/L	SS0205
Sinensetin	2306-27-6	10.16	Y = 9.057e5X	R^2: 0.9984	0.2	1	5-500 nmol/L	SS0206
Naringenin trimethyl ether	38302-15-7	10.73	Y = 4.807e5X	R^2: 0.9979	0.2	1	5-500 nmol/L	SS0207
Corylin	53947-92-5	11.77	Y = 5.272e5X	R^2: 0.9986	0.2	1	5-500 nmol/L	SS0208
Cyanidin Chloride	528-58-5	7.96	Y = 1.319e5X	R^2: 0.9975	0.2	1	5-500 nmol/L	SS0209
5-O-Demethylnobiletin	2174-59-6	11.7	Y = 2.664e5X	R^2: 0.9967	0.2	1	5-500 nmol/L	SS0210
3-O-Methylgalangin	6665-74-3	11.25	Y = 3.962e5X	R^2: 0.9991	0.2	1	5-500 nmol/L	SS0212
2"-O-beta-L-galactopyranosylorientin	861691-37-4	5.31	Y = 7.93e4X	R^2: 0.9975	0.2	1	5-500 nmol/L	SS0213
7,4'-Di-O-methylapigenin	5128-44-9	12.65	Y = 2.507e5X	R^2: 0.9982	0.2	1	5-500 nmol/L	SS0214
7,2′-Dihydroxy-3′,4′-dimethoxyisoflavan 7-O-β-D-glucoside	94367-43-8	7.78	Y = 1.7e4X	R^2: 0.9934	0.2	1	5-500 nmol/L	SS0215
5,7-DIMETHOXYFLAVONE	21392-57-4	11.05	Y = 1.511e6X	R^2: 0.9992	0.2	1	5-500 nmol/L	SS0216
Moslosooflavone	3570-62-5	11.77	Y = 2.773e5X	R^2: 0.9968	0.2	1	5-500 nmol/L	SS0217
Aloesin	30861-27-9	3.76	Y = 1.562e5X	R^2: 0.9948	0.2	1	5-500 nmol/L	SS0218
7-Hydroxyflavone	6665-86-7	9.84	Y = 4.044e5X	R^2: 0.9986	0.2	1	5-500 nmol/L	SS0219
7-Methoxyisoflavone	1621-56-3	10.88	Y = 1.185e6X	R^2: 0.9986	0.2	1	5-500 nmol/L	SS0220
1,3,5-Trimethoxybenzene	621-23-8	8.86	Y = 1.38e5X	R^2: 0.9967	0.2	1	5-500 nmol/L	SS0221
Reynoutrin	549-32-6	6.82	Y = 3.826e4X	R^2: 0.9969	0.2	1	5-500 nmol/L	SS0223
6-Demethoxytangeretin	6601-66-7	10.65	Y = 1.041e6X	R^2: 0.9982	0.2	1	5-500 nmol/L	SS0224
3'-Methoxyflavonol	76666-32-5	11.68	Y = 9.235e4X	R^2: 0.9920	0.2	1	5-500 nmol/L	SS0225
7-Hydroxyflavanone	6515-36-2	9.48	Y = 2.146e5X	R^2: 0.9978	0.2	1	5-500 nmol/L	SS0226
7-Methoxyflavone	22395-22-8	11.21	Y = 1.347e6X	R^2: 0.9973	0.2	1	5-500 nmol/L	SS0227
2-Hydroxychalcone	644-78-0	10.41	Y = 8.93e4X	R^2: 0.9987	0.2	1	5-500 nmol/L	SS0228
Aloeresin D	105317-67-7	6.86	Y = 2.474e5X	R^2: 0.9963	0.2	1	5-500 nmol/L	SS0229
Isoflavone	574-12-9	10.35	Y = 2.07e3X	R^2: 0.9906	0.2	1	5-500 nmol/L	SS0230
Visnagin	82-57-5	8.83	Y = 6.55e5X	R^2: 0.9981	0.2	1	5-500 nmol/L	SS0231
Kaempferol 3-O-gentiobioside	22149-35-5	6.65	Y = 5.409e4X	R^2: 0.9938	0.2	1	5-500 nmol/L	SS0232
3'-Methoxypuerarin	117047-07-1	7.62	Y = 1.262e4X	R^2: 0.9941	0.2	1	5-500 nmol/L	SS0233
EGCG Octaacetate	148707-39-5	10.08	Y = 2.082e4X	R^2: 0.9951	0.2	1	5-500 nmol/L	SS0234
Quercetagetin	90-18-6	6.73	Y = 1.983e4X	R^2: 0.9992	0.2	1	5-500 nmol/L	SS0235
5,7,3',4'-Tetramethoxyflavone	855-97-0	10.43	Y = 8.32e5X	R^2: 0.9987	0.2	1	5-500 nmol/L	SS0236
Tilianin	4291-60-5	7.62	Y = 1.267e4X	R^2: 0.9946	0.2	1	5-500 nmol/L	SS0237
Kaempferol-3-O-glucorhamnoside	40437-72-7	6.16	Y = 7.457e4X	R^2: 0.9978	0.2	1	5-500 nmol/L	SS0238
3,6-Dihydroxyflavone	108238-41-1	10.65	Y = 1.015e5X	R^2: 0.9947	0.2	1	5-500 nmol/L	SS0239
4-Hydroxyflavanone	6515-37-3	9.1	Y = 6.957e4X	R^2: 0.9965	0.2	1	5-500 nmol/L	SS0240
2-Hydroxyflavanone	17348-76-4	10.38	Y = 1.033e5X	R^2: 0.9988	0.2	1	5-500 nmol/L	SS0241
6-Methylflavone	29976-75-8	11.9	Y = 9.007e5X	R^2: 0.9975	0.2	1	5-500 nmol/L	SS0242
4-METHOXYCHALCONE	959-33-1	11.59	Y = 2.863e5X	R^2: 0.9963	0.2	1	5-500 nmol/L	SS0243
5-Hydroxyflavone	491-78-1	12.06	Y = 2.452e5X	R^2: 0.9975	0.2	1	5-500 nmol/L	SS0244
Isoliquiritin apioside	120926-46-7	7.05	Y = 4.406e4X	R^2: 0.9966	0.2	1	5-500 nmol/L	SS0245
PROCYANIDIN C1	37064-30-5	3.86	Y = 3.52e3X	R^2: 0.9913	0.2	1	5-500 nmol/L	SS0246
Licoflavone B	91433-17-9	13.9	Y = 6.765e5X	R^2: 0.9970	0.2	1	5-500 nmol/L	SS0247
Isomucronulatol 7-O-glucoside	136087-29-1	7.78	Y = 1.684e4X	R^2: 0.9940	0.2	1	5-500 nmol/L	SS0248
Glabrol	59870-65-4	12.94	Y = 3.412e5X	R^2: 0.9983	0.2	1	5-500 nmol/L	SS0249
Neoisoastilbin	54141-72-9	6.57	Y = 1.201e4X	R^2: 0.9977	0.2	1	5-500 nmol/L	SS0250
Rhodionin	85571-15-9	7.87	Y = 8.634e4X	R^2: 0.9951	0.2	1	5-500 nmol/L	SS0251
Kumatakenin	3301-49-3	11.39	Y = 2.829e5X	R^2: 0.9945	0.2	1	5-500 nmol/L	SS0252
Medicarpin	32383-76-9	9.81	Y = 3.961e4X	R^2: 0.9987	0.2	1	5-500 nmol/L	SS0253
Hispidulin	1447-88-7	9.51	Y = 5.207e5X	R^2: 0.9995	0.2	1	5-500 nmol/L	SS0254
Hesperetin 7-O-glucoside	31712-49-9	6.63	Y = 3.261e4X	R^2: 0.9963	0.2	1	5-500 nmol/L	SS0255
8-​Prenylnaringenin	53846-50-7	11.07	Y = 2.259e5X	R^2: 0.9983	0.2	1	5-500 nmol/L	SS0256
7,4'-Dihydroxyflavone	2196-14-7	8.29	Y = 3.785e5X	R^2: 0.9981	0.2	1	5-500 nmol/L	SS0257
Sakuranetin	2957-21-3	10.12	Y = 1.328e5X	R^2: 0.9982	0.2	1	5-500 nmol/L	SS0258
Miquelianin	22688-79-5	6.44	Y = 3.156e4X	R^2: 0.9964	0.2	1	5-500 nmol/L	SS0259
(±)-Catechin	7295-85-4	3.65	Y = 1.011e5X	R^2: 0.9923	0.2	1	5-500 nmol/L	SS0260
5,​7,​4'-​Trimethoxyflavone	5631-70-9	11.25	Y = 8.61e5X	R^2: 0.9937	0.2	1	5-500 nmol/L	SS0261
4'-METHOXYFLAVONE	4143-74-2	11.21	Y = 1.336e6X	R^2: 0.9976	0.2	1	5-500 nmol/L	SS0262
Nepetin	520-11-6	8.7	Y = 1.124e5X	R^2: 0.9983	0.2	1	5-500 nmol/L	SS0263
Skullcapflavone II	55084-08-7	10.01	Y = 3.241e5X	R^2: 0.9978	0.2	1	5-500 nmol/L	SS0264
3,​5,​6,​7,​8,​3',​4'-​Heptamethoxyflavone	1178-24-1	11.26	Y = 6.87e5X	R^2: 0.9963	0.2	1	5-500 nmol/L	SS0265
Desmethylglycitein	17817-31-1	7.22	Y = 2.169e5X	R^2: 0.9992	0.2	1	5-500 nmol/L	SS0266
Karanjin	521-88-0	12.11	Y = 7.349e5X	R^2: 0.9975	0.2	1	5-500 nmol/L	SS0267
Dihydrokaempferol	480-20-6	7.39	Y = 6.595e4X	R^2: 0.9982	0.2	1	5-500 nmol/L	SS0268
Gossypin	652-78-8	7.15	Y = 3.605e4X	R^2: 0.9938	0.2	1	5-500 nmol/L	SS0269
Hamaudol	735-46-6	9.95	Y = 4.213e5X	R^2: 0.9987	0.2	1	5-500 nmol/L	SS0270
Procyanidin B1	20315-25-7	3.63	Y = 4.17e4X	R^2: 0.9995	0.2	1	5-500 nmol/L	SS0271
Sulfuretin	120-05-8	8.14	Y = 1.159e5X	R^2: 0.9990	0.2	1	5-500 nmol/L	SS0272
Mulberrin	62949-79-5	12.15	Y = 4.412e5X	R^2: 0.9963	0.2	1	5-500 nmol/L	SS0273
Quercetagitrin	548-75-4	5.22	Y = 4.339e4X	R^2: 0.9959	0.2	1	5-500 nmol/L	SS0274
Hinokiflavone	19202-36-9	11.86	Y = 8.08e4X	R^2: 0.9990	0.2	1	5-500 nmol/L	SS0275
Vincetoxicoside B	22007-72-3	7.92	Y = 1.018e5X	R^2: 0.9935	0.2	1	5-500 nmol/L	SS0276
Swertiajaponin	6980-25-2	5.53	Y = 1.051e5X	R^2: 0.9990	0.2	1	5-500 nmol/L	SS0277
4'-Methoxypuerarin	92117-94-7	4.4	Y = 2.007e5X	R^2: 0.9964	0.2	1	5-500 nmol/L	SS0278
Isoastilbin	54081-48-0	6.7	Y = 9.827e3X	R^2: 0.9972	0.2	1	5-500 nmol/L	SS0279
5,​7,​3'-​Trihydroxy-​6,​4',​5'-​trimethoxyflavone	78417-26-2	9.88	Y = 2.301e5X	R^2: 0.9974	0.2	1	5-500 nmol/L	SS0280
Noreugenin	1013-69-0	7.32	Y = 1.828e5X	R^2: 0.9981	0.2	1	5-500 nmol/L	SS0281
3,4-Dihydroxyflavone	4143-64-0	8.67	Y = 2.409e5X	R^2: 0.9990	0.2	1	5-500 nmol/L	SS0282
Rhamnocitrin	569-92-6	11.02	Y = 7.614e4X	R^2: 0.9954	0.2	1	5-500 nmol/L	SS0283
Luteolin-3-O-beta-D-glucuronide	53527-42-7	7.77	Y = 4.228e4X	R^2: 0.9960	0.2	1	5-500 nmol/L	SS0284
Dihydrodaidzein	17238-05-0	7.22	Y = 5.289e5X	R^2: 0.9960	0.2	1	5-500 nmol/L	SS0285
Kaempferol 3-O-sophoroside	19895-95-5	5.83	Y = 2.179e4X	R^2: 0.9924	0.2	1	5-500 nmol/L	SS0286
Iristectorigenin A	39012-01-6	8.84	Y = 3.013e5X	R^2: 0.9961	0.2	1	5-500 nmol/L	SS0287
Neoeriocitrin	13241-32-2	5.58	Y = 1.036e4X	R^2: 0.9969	0.2	1	5-500 nmol/L	SS0288
Quercimeritrin	491-50-9	5.86	Y = 5.567e4X	R^2: 0.9984	0.2	1	5-500 nmol/L	SS0289
Taxifolin 7-O-rhamnoside	137592-12-2	5	Y = 1.493e4X	R^2: 0.9932	0.2	1	5-500 nmol/L	SS0290
Nevadensin	10176-66-6	10.93	Y = 5.046e5X	R^2: 0.9983	0.2	1	5-500 nmol/L	SS0291
Luteolinidin chloride	1154-78-5	5.61	Y = 7.862e4X	R^2: 0.9985	0.2	1	5-500 nmol/L	SS0292
Blumeatin	118024-26-3	9.18	Y = 2.186e5X	R^2: 0.9985	0.2	1	5-500 nmol/L	SS0293
Grosvenorine	156980-60-8	6.51	Y = 4.595e4X	R^2: 0.9991	0.2	1	5-500 nmol/L	SS0294
Lonicerin	25694-72-8	6.16	Y = 7.457e4X	R^2: 0.9978	0.2	1	5-500 nmol/L	SS0295
6-Methoxyflavone	26964-24-9	11.59	Y = 7.965e5X	R^2: 0.9943	0.2	1	5-500 nmol/L	SS0296
Gardenin B	2798-20-1	12.34	Y = 4.917e5X	R^2: 0.9983	0.2	1	5-500 nmol/L	SS0297
7,3',4'-Tri-O-methylluteolin	29080-58-8	11.91	Y = 2.475e5X	R^2: 0.9963	0.2	1	5-500 nmol/L	SS0298
Kaempferol 3-neohesperidoside	32602-81-6	6.16	Y = 7.457e4X	R^2: 0.9973	0.2	1	5-500 nmol/L	SS0299
Chrysoeriol	491-71-4	9.51	Y = 5.068e5X	R^2: 0.9985	0.2	1	5-500 nmol/L	SS0300
Juglanin	5041-67-8	7.74	Y = 4.152e4X	R^2: 0.9962	0.2	1	5-500 nmol/L	SS0301
Tamarixetin	603-61-2	9.37	Y = 9.505e4X	R^2: 0.9920	0.2	1	5-500 nmol/L	SS0302
Swertisin	6991-10-2	6.26	Y = 1.231e5X	R^2: 0.9978	0.2	1	5-500 nmol/L	SS0303
2'-Methoxyflavone	19725-47-4	11.13	Y = 6.868e5X	R^2: 0.9940	0.2	1	5-500 nmol/L	SS0304
Procyanidin A1	103883-03-0	4.19	Y = 4.843e4X	R^2: 0.9971	0.2	1	5-500 nmol/L	SS0305
(-)-Butin	492-14-8	6.53	Y = 8.719e4X	R^2: 0.9977	0.2	1	5-500 nmol/L	SS0306
Procyanidin A2	41743-41-3	4.98	Y = 4.153e4X	R^2: 0.9979	0.2	1	5-500 nmol/L	SS0307
Maohuoside A	128988-55-6	10.32	Y = 1.353e5X	R^2: 0.9961	0.2	1	5-500 nmol/L	SS0308
6''-O-xylosyl-glycitin	231288-18-9	4.98	Y = 8.627e4X	R^2: 0.9967	0.2	1	5-500 nmol/L	SS0309
Isoengeletin	30987-58-7	6.95	Y = 1.894e4X	R^2: 0.9967	0.2	1	5-500 nmol/L	SS0310
Isosakuranin	491-69-0	8.11	Y = 4.671e4X	R^2: 0.9982	0.2	1	5-500 nmol/L	SS0311
Clitorin	55804-74-5	5.98	Y = 3.572e4X	R^2: 0.9968	0.2	1	5-500 nmol/L	SS0312
Ombuoside	20188-85-6	8.88	Y = 7.131e4X	R^2: 0.9965	0.2	1	5-500 nmol/L	SS0313
Neochamaejasmine B	90411-12-4	10.31	Y = 5.555e4X	R^2: 0.9983	0.2	1	5-500 nmol/L	SS0314
Tectorigenin 7-​O-​Xylosyl Glucoside	231288-19-0	5.76	Y = 1.469e5X	R^2: 0.9992	0.2	1	5-500 nmol/L	SS0315
3'-Demethylnobiletin	112448-39-2	10.16	Y = 7.12e5X	R^2: 0.9981	0.2	1	5-500 nmol/L	SS0316
Rutin hydrate	207671-50-9	6.48	Y = 7.903e4X	R^2: 0.9988	0.2	1	5-500 nmol/L	SS0317
Kaempferol 3,4',7-triacetate	143724-69-0	11.02	Y = 2.447e5X	R^2: 0.9992	0.2	1	5-500 nmol/L	SS0318
Pratol	487-24-1	10.07	Y = 3.633e5X	R^2: 0.9976	0.2	1	5-500 nmol/L	SS0319
Tetramethylkaempferol	16692-52-7	11.57	Y = 5.112e5X	R^2: 0.9964	0.2	1	5-500 nmol/L	SS0320
4',​7-​Di-​O-​methylnaringenin	29424-96-2	11.96	Y = 2.477e5X	R^2: 0.9977	0.2	1	5-500 nmol/L	SS0321
3,5,7,3′,4′-Pentamethoxyflavone	1247-97-8	10.68	Y = 6.331e5X	R^2: 0.9971	0.2	1	5-500 nmol/L	SS0322
Poriol	14348-16-4	9.7	Y = 1.236e5X	R^2: 0.9992	0.2	1	5-500 nmol/L	SS0323
Linaroside	53452-12-3	8.64	Y = 1.693e5X	R^2: 0.9985	0.2	1	5-500 nmol/L	SS0324
Pinostrobin	480-37-5	12.01	Y = 3.119e5X	R^2: 0.9981	0.2	1	5-500 nmol/L	SS0325
Keracyanin chloride	18719-76-1	4.14	Y = 7.673e4X	R^2: 0.9933	0.2	1	5-500 nmol/L	SS0327
Quercetin 3-O-rutinoside-(1->2)-O-rhamnoside	55696-57-6	5.46	Y = 1.555e4X	R^2: 0.9979	0.2	1	5-500 nmol/L	SS0328
7,8,3',4'-tetrahydroxyflavanone	489-73-6	5.31	Y = 1.564e5X	R^2: 0.9967	0.2	1	5-500 nmol/L	SS0329
Isoneochamaejasmin A	871319-96-9	10.27	Y = 3.986e4X	R^2: 0.9962	0.2	1	5-500 nmol/L	SS0330
Lupiwighteone	104691-86-3	12.08	Y = 3.036e5X	R^2: 0.9989	0.2	1	5-500 nmol/L	SS0331
Colutehydroquinone	181311-16-0	8.99	Y = 1.53e5X	R^2: 0.9969	0.2	1	5-500 nmol/L	SS0332
Kaempferol 3-O-β-D-galactopyranoside	23627-87-4	7.04	Y = 4.404e4X	R^2: 0.9984	0.2	1	5-500 nmol/L	SS0333
Ombuin	529-40-8	11.03	Y = 6.55e4X	R^2: 0.9970	0.2	1	5-500 nmol/L	SS0334
Kaempferol 3,7,4'-trimethyl ether	15486-34-7	13.01	Y = 3.83e5X	R^2: 0.9969	0.2	1	5-500 nmol/L	SS0335
Phellamurin	52589-11-4	6.91	Y = 2.936e4X	R^2: 0.9982	0.2	1	5-500 nmol/L	SS0336
Prudomestin	3443-28-5	10.92	Y = 4.544e4X	R^2: 0.9948	0.2	1	5-500 nmol/L	SS0337
(2S)-6-Prenylnaringenin	68236-13-5	11.95	Y = 1.853e5X	R^2: 0.9992	0.2	1	5-500 nmol/L	SS0339
Pratensein	2284-31-3	8.97	Y = 2.315e5X	R^2: 0.9980	0.2	1	5-500 nmol/L	SS0340
4',5-Dihydroxyflavone	6665-67-4	10.83	Y = 2.754e5X	R^2: 0.9956	0.2	1	5-500 nmol/L	SS0341
MRS928	26964-29-4	11.42	Y = 5.246e5X	R^2: 0.9979	0.2	1	5-500 nmol/L	SS0342
5-hydroxy-3,7-dimethoxy-2-phenylchromen-4-one	70786-48-0	12.86	Y = 3.737e5X	R^2: 0.9981	0.2	1	5-500 nmol/L	SS0343
S-Dihydrodaidzein	879559-75-8	7.22	Y = 5.289e5X	R^2: 0.9960	0.2	1	5-500 nmol/L	SS0344
3',4',7-Trimethoxyquercetin	6068-80-0	12	Y = 1.883e5X	R^2: 0.9975	0.2	1	5-500 nmol/L	SS0345
Robinetin	490-31-3	6.48	Y = 2.043e5X	R^2: 0.9975	0.2	1	5-500 nmol/L	SS0347
Leachianone A	97938-31-3	12.93	Y = 4.538e5X	R^2: 0.9985	0.2	1	5-500 nmol/L	SS0349
Ternatumoside II	1473419-87-2	6.33	Y = 1.349e5X	R^2: 0.9971	0.2	1	5-500 nmol/L	SS0353
Wushanicaritin	521-45-9	11.92	Y = 1.429e5X	R^2: 0.9938	0.2	1	5-500 nmol/L	SS0355
3′,4′,7-Trihydroxyflavone	2150-11-0	7.52	Y = 3.394e5X	R^2: 0.9984	0.2	1	5-500 nmol/L	SS0356
Hydrangenol	480-47-7	9.09	Y = 4.662e4X	R^2: 0.9972	0.2	1	5-500 nmol/L	SS0357
Isookanin	1036-49-3	5.31	Y = 1.454e5X	R^2: 0.9930	0.2	1	5-500 nmol/L	SS0358
Chrysosplenol D	14965-20-9	9.44	Y = 2.356e5X	R^2: 0.9983	0.2	1	5-500 nmol/L	SS0359
Ayanin	572-32-7	11.33	Y = 2.282e5X	R^2: 0.9978	0.2	1	5-500 nmol/L	SS0360
Azaleatin	529-51-1	7.45	Y = 1.35e5X	R^2: 0.9952	0.2	1	5-500 nmol/L	SS0361
5-Desmethylsinensetin	21763-80-4	10.83	Y = 1.925e5X	R^2: 0.9956	0.2	1	5-500 nmol/L	SS0362
Rhamnetin	90-19-7	10.05	Y = 4.009e4X	R^2: 0.9982	0.2	1	5-500 nmol/L	SS0363
2''-O-Rhamnosylicariside II	135293-13-9	12.08	Y = 9.95e4X	R^2: 0.9972	0.2	1	5-500 nmol/L	SS0364
5,7-Dimethoxyluteolin	90363-40-9	8.77	Y = 4.127e5X	R^2: 0.9970	0.2	1	5-500 nmol/L	SS0365
Kuwanon H	76472-87-2	11.99	Y = 1.462e5X	R^2: 0.9958	0.2	1	5-500 nmol/L	SS0366
3-O-Methylquercetin	1486-70-0	8.77	Y = 1.957e5X	R^2: 0.9985	0.2	1	5-500 nmol/L	SS0367
Afzelin	482-39-3	7.97	Y = 2.753e4X	R^2: 0.9979	0.2	1	5-500 nmol/L	SS0368
Luteolin 7-diglucuronide	96400-45-2	5.2	Y = 4.756e4X	R^2: 0.9969	0.2	1	5-500 nmol/L	SS0369
Meloside A	60767-80-8	5.9	Y = 1.12e5X	R^2: 0.9987	0.2	1	5-500 nmol/L	SS0370
Isokurarinone	52483-02-0	12.93	Y = 4.538e5X	R^2: 0.9985	0.2	1	5-500 nmol/L	SS0371
Taxifolin 7-O-β-D-glucoside	14292-40-1	3.47	Y = 1.161e4X	R^2: 0.9970	0.2	1	5-500 nmol/L	SS0372
Comanthoside B	70938-60-2	8.77	Y = 7.116e4X	R^2: 0.9968	0.2	1	5-500 nmol/L	SS0373
Aureusidin	38216-54-5	7.22	Y = 1.53e5X	R^2: 0.9991	0.2	1	5-500 nmol/L	SS0374
Scutellarein tetramethyl ether	1168-42-9	10.9	Y = 1.238e6X	R^2: 0.9978	0.2	1	5-500 nmol/L	SS0375
7-O-Methyleriodictyol	51857-11-5	9.18	Y = 2.225e5X	R^2: 0.9981	0.2	1	5-500 nmol/L	SS0376
Chrysin 7-O-beta-gentiobioside	88640-89-5	7.25	Y = 1.098e5X	R^2: 0.9967	0.2	1	5-500 nmol/L	SS0377
Cirsimaritin	6601-62-3	10.06	Y = 1.65e5X	R^2: 0.9973	0.2	1	5-500 nmol/L	SS0378
3',5-Di-O-methyl quercetin	40554-94-7	8.64	Y = 3.481e5X	R^2: 0.9950	0.2	1	5-500 nmol/L	SS0379
3',4'-Dimethoxyflavone	4143-62-8	10.34	Y = 4.684e5X	R^2: 0.9991	0.2	1	5-500 nmol/L	SS0380
Kaempferol-7,4'-dimethyl ether	15486-33-6	12.77	Y = 1.752e5X	R^2: 0.9919	0.2	1	5-500 nmol/L	SS0381
5,7-Diacetoxy-8-methoxyflavone	23246-80-2	10.65	Y = 2.073e5X	R^2: 0.9978	0.2	1	5-500 nmol/L	SS0382
Isoscoparin	20013-23-4	6.33	Y = 1.933e5X	R^2: 0.9995	0.2	1	5-500 nmol/L	SS0383
Retusin	1245-15-4	12.2	Y = 2.739e5X	R^2: 0.9963	0.2	1	5-500 nmol/L	SS0384
6-Hydroxyluteolin 7-glucoside	54300-65-1	5.63	Y = 7.215e4X	R^2: 0.9957	0.2	1	5-500 nmol/L	SS0385
4-methyl-6-phenyl-2H-pyranone	4467-30-5	8.72	Y = 4.078e5X	R^2: 0.9994	0.2	1	5-500 nmol/L	SS0386
Sinensin	28189-90-4	3.96	Y = 8.243e3X	R^2: 0.9938	0.2	1	5-500 nmol/L	SS0387
Chamaechromone	93413-00-4	8.67	Y = 1.476e4X	R^2: 0.9973	0.2	1	5-500 nmol/L	SS0389
Luteolin	491-70-3	8.63	Y = 1.079e5X	R^2: 0.9980	0.2	1	5-500 nmol/L	SS0390
Apigenin	520-36-5	9.39	Y = 1.773e5X	R^2: 0.9933	0.2	1	5-500 nmol/L	SS0391
Eupatilin	22368-21-4	10.36	Y = 1.75e5X	R^2: 0.9982	0.2	1	5-500 nmol/L	SS0392
Acacetin	480-44-4	11.01	Y = 2.412e5X	R^2: 0.9992	0.2	1	5-500 nmol/L	SS0393
Scutellarin methyl ester	119262-68-9	7.48	Y = 2.569e4X	R^2: 0.9978	0.2	1	5-500 nmol/L	SS0394
Isovitexin	38953-85-4	6.18	Y = 1.443e5X	R^2: 0.9973	0.2	1	5-500 nmol/L	SS0395
kuwanon G	75629-19-5	11.44	Y = 1.928e5X	R^2: 0.9991	0.2	1	5-500 nmol/L	SS0396
Theaflavin-3'-Gallate	28543-07-9	8.14	Y = 8.726e3X	R^2: 0.9944	0.2	1	5-500 nmol/L	SS0397
4'-Hydroxychalcone	2657-25-2	10.13	Y = 2.11e5X	R^2: 0.9976	0.2	1	5-500 nmol/L	SS0398
Chrysin-7-O-glucuronide	35775-49-6	8.24	Y = 2.635e4X	R^2: 0.9974	0.2	1	5-500 nmol/L	SS0399
Complanatoside B	142473-99-2	6.88	Y = 2.623e4X	R^2: 0.9962	0.2	1	5-500 nmol/L	SS0400
Persicogenin	28590-40-1	10.3	Y = 2.567e5X	R^2: 0.9983	0.2	1	5-500 nmol/L	SS0401
Angelicain	49624-66-0	7.95	Y = 2.333e5X	R^2: 0.9964	0.2	1	5-500 nmol/L	SS0402
3'-Methoxyapiin	33579-63-4	6.82	Y = 1.035e5X	R^2: 0.9977	0.2	1	5-500 nmol/L	SS0403
Procyanidin B3	23567-23-9	3.18	Y = 8.229e4X	R^2: 0.9971	0.2	1	5-500 nmol/L	SS0404
Neohesperidin Dihydrochalcone	20702-77-6	7.7	Y = 2.447e4X	R^2: 0.9980	0.2	1	5-500 nmol/L	SS0405
Formononetin	485-72-3	9.79	Y = 3.308e5X	R^2: 0.9988	0.2	1	5-500 nmol/L	SS0406
Vitexin-4''-O-glucoside	178468-00-3	5.9	Y = 1.147e5X	R^2: 0.9995	0.2	1	5-500 nmol/L	SS0407
4',6,7-Trimethoxyisoflavone	798-61-8	10.43	Y = 2.666e5X	R^2: 0.9981	0.2	1	5-500 nmol/L	SS0408
Taxifolin	480-18-2	5.57	Y = 2.455e4X	R^2: 0.9966	0.2	1	5-500 nmol/L	SS0409
Noricaritin	5240-95-9	10.68	Y = 6.331e5X	R^2: 0.9971	0.2	1	5-500 nmol/L	SS0410
Naringin	10236-47-2	6.29	Y = 1.348e4X	R^2: 0.9969	0.2	1	5-500 nmol/L	SS0411
Hesperidin	520-26-3	6.47	Y = 1.952e4X	R^2: 0.9987	0.2	1	5-500 nmol/L	SS0412
Deguelin	522-17-8	11.78	Y = 2.827e5X	R^2: 0.9995	0.2	1	5-500 nmol/L	SS0413
Gallic acid	149-91-7	1.03	Y = 4.908e2X	R^2: 0.9995	5	10	5-3000 ng/mL
Phenylalanine	63-91-2	1.09	Y = 2.352e5X	R^2: 0.9989	0.5	1	5-3000 ng/mL
Protocatechualdehyde	139-85-5	3.35	Y = 5.384e5X	R^2: 0.9989	5	10	5-3000 ng/mL
4-Hydroxybenzoic acid	99-96-7	3.51	Y = 4.992e5X	R^2: 0.9997	5	10	5-3000 ng/mL
Catechin	154-23-4	4.07	Y = 4.851e5X	R^2: 0.9998	0.5	1	0.5-300 ng/mL
Vanillic acid	121-34-6	4.24	Y = 3.184e5X	R^2: 0.9991	5	10	5-3000 ng/mL
Caffeic acid	331-39-5	4.4	Y = 5.804e5X	R^2: 0.9994	5	10	5-3000 ng/mL
Syringic acid	530-57-4	4.57	Y = 3.027e5X	R^2: 0.9994	5	10	5-3000 ng/mL
L-Epicatechin	490-46-0	4.85	Y = 5.201e5X	R^2: 0.9995	0.5	1	0.5-300 ng/mL
Vanillin	121-33-5	5.18	Y = 5.096e5X	R^2: 0.9990	5	10	5-3000 ng/mL
p-Hydroxycinnamic Acid	7400-08-0	5.32	Y = 4.223e5X	R^2: 0.9995	5	10	5-3000 ng/mL
Syringaldehyde	134-96-3	5.48	Y = 4.671e5X	R^2: 0.9994	5	10	5-3000 ng/mL
Trans-Ferulic acid	537-98-4	5.65	Y = 4.252e5X	R^2: 0.9992	2	10	5-3000 ng/mL
Sinapic Acid	530-59-6	5.69	Y = 3.843e5X	R^2: 0.9992	100	500	5-3000 ng/mL
Salicylic acid	69-72-7	5.72	Y = 9.421e5X	R^2: 0.9998	1	10	0.5-300 ng/mL
Benzoic acid	65-58-0	6.02	Y = 1.577e5X	R^2: 0.9992	100	500	5-3000 ng/mL
Hydrocinnamic acid	501-52-0	7.12	Y = 1.657e5X	R^2: 0.9997	1	10	5-3000 ng/mL
Trans-Cinnamic acid	140-10-3	7.22	Y = 1.231e5X	R^2: 0.9992	1	10	5-3000 ng/mL
3,4-Dihydroxybenzoic acid	99-50-3	2.02	Y = 3.795e5X	R^2: 0.9995	5	10	5-3000 ng/mL
